# Supplementary material for: Skin Sensitization Potential of Sensitizers in the Presence of Metal Oxide Nanoparticles In Vitro
Source: Nanomaterials (Basel). 2024 Nov 12;14(22):1811. doi: 10.3390/nano14221811 (PMC11597535; doi:10.3390/nano14221811)
Supplement: Supplementary file 1 [file nanomaterials-14-01811-s001.zip]

Archive with 1 entries (1 files):
- nanomaterials-3277219-supplementary update.pdf
